# Supplementary material for: Identifying the clinical signature of anti-centromere antibody-positive Sjögren’s syndrome: a machine learning-based analysis of a multicenter cohort
Source: Front Immunol. 2026 Apr 23;17:1803065. doi: 10.3389/fimmu.2026.1803065 (PMC13149254; doi:10.3389/fimmu.2026.1803065)
Supplement: Supplementary file 4 [file Table1.xlsx]

## Sheet: train_metrics_20251221_125717
Supplementary Table 1: Comparative model performance metrics in the training set and validation set.
training set	model	sensitivity	specificity	PPV	NPV	accuracy	F1	recall	AUC	optimal threshold	brier
	RF	0.632(0.586-0.677)	0.893(0.864-0.922)	0.474(0.427-0.521)	0.941(0.919-0.963)	0.859(0.826-0.892)	0.541(0.494-0.588)	0.632(0.586-0.677)	0.825(0.762-0.883)	0.2269605402236918	0.0965223958858474
	LR	0.632(0.586-0.677)	0.861(0.829-0.894)	0.409(0.363-0.455)	0.939(0.916-0.962)	0.831(0.796-0.866)	0.497(0.449-0.544)	0.632(0.586-0.677)	0.810(0.741-0.870)	0.2061366330016698	0.0900222972026261
	GBDT	0.842(0.808-0.876)	0.680(0.636-0.724)	0.286(0.243-0.328)	0.966(0.949-0.983)	0.701(0.658-0.745)	0.427(0.380-0.473)	0.842(0.808-0.876)	0.812(0.745-0.870)	0.1173966676349967	0.106570998340333
	ADA	0.789(0.751-0.828)	0.744(0.703-0.785)	0.319(0.275-0.363)	0.959(0.940-0.978)	0.750(0.709-0.791)	0.455(0.408-0.501)	0.789(0.751-0.828)	0.830(0.765-0.885)	0.368696715664549	0.158072688851521
	XGB	0.789(0.751-0.828)	0.765(0.725-0.805)	0.338(0.294-0.383)	0.960(0.941-0.978)	0.769(0.729-0.808)	0.474(0.427-0.521)	0.789(0.751-0.828)	0.846(0.785-0.899)	0.17712	0.112046479826354
	LGBM	0.842(0.808-0.876)	0.773(0.734-0.813)	0.361(0.316-0.406)	0.970(0.954-0.986)	0.782(0.743-0.821)	0.505(0.458-0.552)	0.842(0.808-0.876)	0.863(0.802-0.914)	0.1178086232474947	0.0827442729088612
testing set	RF	0.625(0.555-0.695)	0.900(0.857-0.943)	0.484(0.412-0.556)	0.941(0.907-0.975)	0.864(0.815-0.914)	0.545(0.474-0.617)	0.625(0.555-0.695)	0.782(0.657-0.899)	0.2269605402236918	0.0957915468966051
	LR	0.667(0.599-0.735)	0.838(0.784-0.891)	0.381(0.311-0.451)	0.944(0.910-0.977)	0.815(0.759-0.871)	0.485(0.413-0.557)	0.667(0.599-0.735)	0.806(0.688-0.903)	0.2061366330016698	0.0847566970554872
	GBDT	0.750(0.687-0.813)	0.613(0.542-0.683)	0.225(0.165-0.285)	0.942(0.909-0.976)	0.630(0.561-0.700)	0.346(0.277-0.415)	0.750(0.687-0.813)	0.811(0.699-0.906)	0.1173966676349967	0.104796378003649
	ADA	0.708(0.643-0.774)	0.706(0.640-0.772)	0.266(0.202-0.329)	0.942(0.908-0.976)	0.707(0.641-0.772)	0.386(0.316-0.457)	0.708(0.643-0.774)	0.790(0.675-0.896)	0.368696715664549	0.158958673772486
	XGB	0.708(0.643-0.774)	0.706(0.640-0.772)	0.266(0.202-0.329)	0.942(0.908-0.976)	0.707(0.641-0.772)	0.386(0.316-0.457)	0.708(0.643-0.774)	0.762(0.621-0.879)	0.17712	0.11191450471642
	LGBM	0.708(0.643-0.774)	0.688(0.621-0.754)	0.254(0.191-0.317)	0.940(0.906-0.974)	0.690(0.623-0.757)	0.374(0.304-0.444)	0.708(0.643-0.774)	0.775(0.653-0.892)	0.1178086232474947	0.0895554890558631
ROC, receiver operating characteristic; AUC, Area Under the Curve; RF, Random Forest; LR, Logistic Regression; GBDT, Gradient Boosting Decision Tree; ADA, Adaptive Boosting; XGB, Extreme Gradient Boosting; LGBM, Light Gradient Boosting Machine.
