# Supplementary material for: Identifying the clinical signature of anti-centromere antibody-positive Sjögren’s syndrome: a machine learning-based analysis of a multicenter cohort
Source: Front Immunol. 2026 Apr 23;17:1803065. doi: 10.3389/fimmu.2026.1803065 (PMC13149254; doi:10.3389/fimmu.2026.1803065)
Supplement: Supplementary file 5 [file Table2.xlsx]

## Sheet: delong_gbdt_vs_others_validatio
Supplementary Table 2：Statistical comparison of AUC values between GBDT and other candidate models via DeLong’s test.
dataset	base_model	compare_model	auc_base	auc_compare	auc_diff	z	p_value
Validation	GBDT	Random Forest	0.811	0.782	0.029	1.202	0.229
Validation	GBDT	Logistic Regression	0.811	0.806	0.005	0.272	0.785
Validation	GBDT	AdaBoost	0.811	0.79	0.021	1.144	0.253
Validation	GBDT	XGBoost	0.811	0.762	0.048	1.693	0.0905
Validation	GBDT	LightGBM	0.811	0.775	0.036	1.613	0.107
