# Supplementary material for: Identifying the clinical signature of anti-centromere antibody-positive Sjögren’s syndrome: a machine learning-based analysis of a multicenter cohort
Source: Front Immunol. 2026 Apr 23;17:1803065. doi: 10.3389/fimmu.2026.1803065 (PMC13149254; doi:10.3389/fimmu.2026.1803065)
Supplement: Supplementary file 6 [file Table3.xlsx]

## Sheet: threshold_optimized_best_by_cri
Supplementary Table 3：Optimization of the GBDT model threshold using Youden’s Index.
dataset	model	model_name	criterion	threshold	TP	TN	FP	FN	sensitivity	specificity	PPV	NPV	accuracy	F1	youden	dist01
Train	gbdt_proba	GBDT	max_youden	0.12	47	256	119	10	0.824561403508772	0.682666666666667	0.283132530120482	0.962406015037594	0.701388888888889	0.42152466367713	0.507228070175439	0.362600531691911
Train	gbdt_proba	GBDT	min_dist01	0.12	47	256	119	10	0.824561403508772	0.682666666666667	0.283132530120482	0.962406015037594	0.701388888888889	0.42152466367713	0.507228070175439	0.362600531691911
Train	gbdt_proba	GBDT	max_f1	0.16	33	326	49	24	0.578947368421053	0.869333333333333	0.402439024390244	0.931428571428571	0.831018518518518	0.474820143884892	0.448280701754386	0.440861765565278
Train	gbdt_proba	GBDT	max_accuracy	0.2	12	372	3	45	0.210526315789474	0.992	0.8	0.892086330935252	0.888888888888889	0.333333333333333	0.202526315789474	0.789514216503377
Train	gbdt_proba	GBDT	max_sens_spec_ge_0.80	0.15	38	300	75	19	0.666666666666667	0.8	0.336283185840708	0.940438871473354	0.782407407407407	0.447058823529412	0.466666666666667	0.38873012632302
Train	gbdt_proba	GBDT	max_spec_sens_ge_0.80	0.12	47	256	119	10	0.824561403508772	0.682666666666667	0.283132530120482	0.962406015037594	0.701388888888889	0.42152466367713	0.507228070175439	0.362600531691911
Train	gbdt_proba	GBDT	max_sensitivity	0.01	57	0	375	0	1	0	0.131944444444444	NA	0.131944444444444	0.233128834355828	0	1
Train	gbdt_proba	GBDT	max_specificity	0.23	0	375	0	57	0	1	NA	0.868055555555556	0.868055555555556	NA	0	1
Validation	gbdt_proba	GBDT	max_youden	0.17	15	143	17	9	0.625	0.89375	0.46875	0.94078947368421	0.858695652173913	0.535714285714286	0.51875	0.389761545691722
Validation	gbdt_proba	GBDT	min_dist01	0.13	17	121	39	7	0.708333333333333	0.75625	0.303571428571429	0.945312	0.75	0.425	0.464583333333333	0.380109861677442
Validation	gbdt_proba	GBDT	max_f1	0.18	11	155	5	13	0.458333333333333	0.96875	0.6875	0.922619047619048	0.902173913043478	0.55	0.427083333333333	0.542567360129392
Validation	gbdt_proba	GBDT	max_accuracy	0.19	10	157	3	14	0.416666666666667	0.98125	0.769230769230769	0.91812865497076	0.907608695652174	0.540540540540541	0.397916666666667	0.583634594826059
Validation	gbdt_proba	GBDT	max_sens_spec_ge_0.80	0.16	15	140	20	9	0.625	0.875	0.428571428571429	0.939597315436242	0.842391304347826	0.508474576271186	0.5	0.395284707521047
Validation	gbdt_proba	GBDT	max_spec_sens_ge_0.80	0.01	24	0	160	0	1	0	0.130434782608696	NA	0.130434782608696	0.230769230769231	0	1
Validation	gbdt_proba	GBDT	max_sensitivity	0.01	24	0	160	0	1	0	0.130434782608696	NA	0.130434782608696	0.230769230769231	0	1
Validation	gbdt_proba	GBDT	max_specificity	0.22	4	160	0	20	0.166666666666667	1	1	0.888888888888889	0.891304347826087	0.285714285714286	0.166666666666667	0.833333333333333
